# Supplementary material for: Regulatory SNP of RREB1 is Associated With Bone Mineral Density in Chinese Postmenopausal Osteoporosis Patients
Source: Front Genet. 2021 Nov 18;12:756957. doi: 10.3389/fgene.2021.756957 (PMC8637614; doi:10.3389/fgene.2021.756957)
Supplement: Supplementary file 2 [file Table1.XLSX]

## Sheet: Table S1
Table S1. Correlations among different phenotypes in PMO patients.
	Significance p value						Correlation coefficient
	Age	BMI	BMD	YSM	Hypertension	T2D	Age	BMI	BMD	YSM	Hypertension	Diabetes
Age	1e-15	0.105	1.25e-11	1e-15	4.13e-05	0.172181	1	-0.11	-0.44	0.88	0.28	0.09
BMI	0.105	1e-15	4.85e-05	0.076	0.00268522	0.805449	-0.11	1	0.27	-0.12	0.2	-0.02
BMD	1.25e-11	4.85e-05	1e-15	3.83e-10	0.686382	0.29273	-0.44	0.27	1	-0.41	0.03	0.07
YSM	1e-15	0.076	3.83e-10	1e-15	0.000261384	0.36948	0.88	-0.12	-0.41	1	0.25	0.06
Hypertension	4.13e-05	0.00268522	0.686382	0.000261384	1e-15	0.0006544	0.28	0.2	0.03	0.25	1	0.18
T2D	0.172181	0.805449	0.29273	0.36948	0.0006544	1e-15	0.09	-0.02	0.07	0.06	0.18	1
BMI, Body mass index; BMD, Bone mineral density; YSM, years since menopause; T2D, Type 2 diabetes
